# Supplementary material for: Yeast Ecology in White Brined Cheeses: Correlations with Physicochemical Parameters in Artisanal and Industrial Products
Source: Microorganisms. 2025 Aug 22;13(9):1965. doi: 10.3390/microorganisms13091965 (PMC12471494; doi:10.3390/microorganisms13091965)
Supplement: Supplementary file 1 [file microorganisms-13-01965-s001.zip]

Archive with 1 entries (1 files):
- microorganisms-3769655-supplementary.pdf
